# Supplementary material for: Oxygen Nonstoichiometry, Electrical Conductivity, Chemical Expansion and Electrode Properties of Perovskite-Type SrFe0.9V0.1O3−δ
Source: Materials (Basel). 2025 Jan 22;18(3):493. doi: 10.3390/ma18030493 (PMC11818172; doi:10.3390/ma18030493)
Supplement: Supplementary file 1 [file materials-18-00493-s001.zip]

Archive with 1 entries (1 files):
- materials-3242910-supplementary.pdf
